# Supplementary material for: Comparative Analysis of 16S rRNA Gene and Metagenome Sequencing in Pediatric Gut Microbiomes
Source: Front Microbiol. 2021 Jul 15;12:670336. doi: 10.3389/fmicb.2021.670336 (PMC8320171; doi:10.3389/fmicb.2021.670336)
Supplement: Supplementary Table 1 — Genera systematically over-represented with either profiling method. The Wilcoxon signed-rank test was used to compare the relative abundances of a particular genera, calculated from 16S and shotgun metagenomics profiling. “Diff” is the average relative abundance difference for a particular genera (mean 16S rRNA gene relative abundance–mean shotgun metagenomics relative abundance) “P.adjust” is the p-value after Benjamini-Hochberg correction. The table presents genera with significant differences (adjusted p-value < 0.05), indicating genera that had higher average relative abundances when profiled by 16S rRNA or shotgun metagenomics. “Method” indicates the profiling method where the genus was more abundant. [file Table_1.CSV]

taxa	wilcox.pvalue	mean_16S	mean_mgx	diff	p.adjust	method
Butyricicoccus	1.47123105294166e-171	0.00172865605983259	1.47925361766946e-05	0.0017138635236559	7.7975245805908e-170	16S
Romboutsia	6.22628300905649e-100	0.00233483803384222	1.54230007616146e-05	0.00231941503308061	1.64996499739997e-98	16S
Terrisporobacter	3.92003846558923e-64	0.000472000599524666	4.42498095963442e-08	0.00047195634971507	6.92540128920765e-63	16S
Sutterella	1.55876020330995e-51	0.00343977585578952	0.000104749200304646	0.00333502665548487	2.06535726938568e-50	16S
Lachnoclostridium	2.89016531653348e-34	0.00290251121392683	0.00186705361766946	0.00103545759625737	3.06357523552549e-33	16S
Tyzzerella	5.24287119663596e-29	0.00195873457171416	0.000301922619954303	0.00165681195175986	4.63120289036177e-28	16S
Faecalitalea	7.29187712354523e-29	0.000626187732126406	0.00037484006092917	0.000251347671197236	5.52099267925568e-28	16S
Peptococcus	1.30691075430329e-24	9.66234441492381e-05	4.68582635186596e-05	4.97651806305785e-05	8.65828374725927e-24	16S
Granulicatella	2.38663949132015e-13	2.18175259866193e-05	1.89421172886519e-06	1.99233142577542e-05	1.40546547822187e-12	16S
Neisseria	3.95914922417281e-13	0.000180211053485731	4.99009900990099e-06	0.00017522095447583	2.09834908881159e-12	16S
Turicibacter	2.48327432328373e-12	0.000912392006681627	0.000411383549124143	0.000501008457557483	1.19648671940034e-11	16S
Holdemania	9.82873683122197e-11	7.23303854385017e-05	3.8175628332064e-05	3.41547571064377e-05	4.3410254337897e-10	16S
Porphyromonas	2.31800850544731e-10	7.19331236224717e-05	6.51846915460777e-05	6.74843207639406e-06	9.4503423683621e-10	16S
Staphylococcus	3.845680438096e-09	3.56327378618557e-05	1.56284082254379e-05	2.00043296364177e-05	1.4558647372792e-08	16S
Fusobacterium	5.77011296978173e-09	0.000399687503249736	0.000152969763899467	0.000246717739350269	2.03877324932288e-08	16S
Lactobacillus	8.74188628305128e-09	0.0020563275627222	0.00205231355674029	4.01400598191038e-06	2.89574983126074e-08	16S
Catenibacterium	2.12235839542092e-06	0.0010953245804749	0.00101354866717441	8.17759133004885e-05	6.61676440925346e-06	16S
Mogibacterium	2.61318953004734e-06	3.41823450921307e-05	2.34341203351104e-06	3.18389330586197e-05	7.69439139402829e-06	16S
Stenotrophomonas	3.06320078699896e-06	6.85329172496726e-06	5.79055597867479e-07	6.27423612709978e-06	8.54471798478657e-06	16S
Intestinibacter	3.5688872851506e-06	0.00204224853821809	0.00199546595582635	4.67825823917338e-05	9.4575513056491e-06	16S
Acinetobacter	9.0863133948652e-05	1.47946754608174e-05	1.12587204874334e-05	3.535954973384e-06	0.000229321242822788	16S
Holdemanella	0.000101412827908861	0.00156436276896023	0.000869055217060168	0.000695307551900065	0.000244312721780439	16S
Erysipelatoclostridium	0.000111078387950848	0.00421421089653091	0.00365312520944402	0.00056108568708689	0.00025596324179978	16S
Chryseobacterium	0.000450005325867964	5.38086396079116e-06	2.00990099009901e-07	5.17987386178126e-06	0.000993761761291753	16S
Varibaculum	0.000566057589467005	1.91893949229701e-05	1.38160700685453e-05	5.37332485442477e-06	0.00120004208967005	16S
Desulfovibrio	0.000852799665043732	0.000246544320126982	0.000220286595582635	2.6257724544347e-05	0.00173839931720453	16S
Lactococcus	0.00221236115749628	0.000296260933639781	0.000248698857578066	4.75620760617153e-05	0.00434278301286307	16S
Gemella	0.00538960858101583	1.99944887378229e-05	1.79507996953541e-05	2.04368904246878e-06	0.01020175909978	16S
Bilophila	0.00851997937162059	0.000941099893636372	0.000387935948210206	0.000553163945426166	0.0155709967826169	16S
Veillonella	0.0126126109706118	0.00809811184879524	0.00610021020563595	0.00199790164315929	0.0222822793814141	16S
Anaerosporobacter	0.0193787527839128	2.10298838588507e-05	1.01066260472201e-07	2.09288175983785e-05	0.0331314160499155	16S
Anaerofustis	0.0223447912054582	3.96023227486496e-06	2.63092155369383e-06	1.32931072117113e-06	0.0370085604340401	16S
Corynebacterium	0.0253084189375284	2.51473641523601e-06	1.37623762376238e-06	1.13849879147363e-06	0.0398294779439053	16S
Clostridioides	0.0255509858508071	0.000392789225629331	0.000198512490479817	0.000194276735149514	0.0398294779439053	16S
Aeromonas	0.032377332755193	2.69230159110808e-06	9.78217821782178e-07	1.7140837693259e-06	0.0490285324578637	16S
Bifidobacterium	3.25681266235494e-167	0.0122568712074532	0.0822314409748667	-0.0699745697674135	2.05179197728361e-165	mgx
Gordonibacter	1.19640694513414e-147	5.82661840050699e-07	0.000232023076923077	-0.000231440415083026	3.76868187717255e-146	mgx
Collinsella	2.74014676618858e-147	0.000880889377246977	0.0148487915460777	-0.0139679021688307	5.75430820899602e-146	mgx
Roseburia	3.03124704466757e-88	0.010529293639588	0.0385519593297791	-0.0280226656901911	4.77421409535142e-87	mgx
Adlercreutzia	6.8281579008647e-85	3.08532765726033e-05	0.000370643488194973	-0.00033979021162237	8.60347895508952e-84	mgx
Clostridium	1.08640928238546e-82	0.00258772311181939	0.0058966888804265	-0.00330896576860711	1.14072974650474e-81	mgx
Eggerthella	7.42355531479801e-72	6.85794861407775e-05	0.000818872734196497	-0.000750293248055719	6.6811997833182e-71	mgx
Alistipes	2.20412213113176e-64	0.0120217809085424	0.03858908385377	-0.0265673029452276	1.73574617826626e-63	mgx
Dorea	5.1358182948418e-64	0.00411072791302197	0.00982349436405179	-0.00571276645102982	3.59507280638926e-63	mgx
Eubacterium	6.91954165605569e-55	0.0124188973962422	0.0285011230769231	-0.0160822256806808	4.35931124331508e-54	mgx
Parabacteroides	1.49896870068835e-49	0.0186257491421715	0.0310165896420411	-0.0123908404998696	8.58500255848785e-49	mgx
Fusicatenibacter	1.28372621065532e-44	0.00730934891038215	0.0138302004569688	-0.00652085154658662	6.73956260594041e-44	mgx
Coprococcus	1.92640626970872e-43	0.00314443498998694	0.00988548476770754	-0.0067410497777206	9.33566115320381e-43	mgx
Anaerostipes	2.12415122245676e-43	0.0084442171976334	0.0175840488956588	-0.0091398316980254	9.55868050105541e-43	mgx
Odoribacter	1.78236321841233e-40	0.00169267589142143	0.00498457532368621	-0.00329189943226479	7.48592551733177e-40	mgx
Bacteroides	5.089844488286e-34	0.206907207196765	0.297064528179741	-0.0901573209829763	2.00412626726261e-33	mgx
Flavonifractor	2.50549851894379e-25	0.00241397258355285	0.00355063693830922	-0.00113666435475637	9.28508274667405e-25	mgx
Streptococcus	7.72663859746772e-25	0.00697454479099746	0.00868791591774562	-0.00171337112674816	2.7043235091137e-24	mgx
Methanobrevibacter	1.10530326726843e-17	5.87513129841761e-05	0.00204318507235339	-0.00198443375936921	3.66495293883742e-17	mgx
Enorma	9.58396301515184e-17	3.52283333708494e-07	3.08597105864433e-05	-3.05074272527348e-05	3.01894834977283e-16	mgx
Slackia	5.98914077089976e-16	1.82112275695809e-05	0.000242165041888804	-0.000223953814319223	1.79674223126993e-15	mgx
Faecalibacterium	6.17529564085035e-15	0.0426146783901183	0.0466316067022087	-0.00401692831209038	1.76838011533442e-14	mgx
Acidaminococcus	3.92619961989899e-14	0.000297441614054193	0.00243783389185072	-0.00214039227779653	1.07543728718972e-13	mgx
Blautia	2.01094366108774e-13	0.0351158020758225	0.0364562961157654	-0.00134049403994288	5.27872711035531e-13	mgx
Monoglobus	4.15221285237058e-13	0.00107874402760095	0.00110546115765423	-2.67171300532788e-05	1.04635763879739e-12	mgx
Intestinimonas	1.75359722564922e-12	0.000177988337820285	0.000512772581873572	-0.000334784244053287	4.24910096984234e-12	mgx
Phascolarctobacterium	1.55342378612775e-10	0.00155390741676818	0.00219383366336634	-0.000639926246598158	3.62465550096475e-10	mgx
Citrobacter	1.1807403965376e-09	2.04311343511389e-06	0.000313941127189642	-0.000311898013754528	2.65666589220961e-09	mgx
Megasphaera	3.39047305112674e-07	0.00111552427570464	0.00230721812642803	-0.00119169385072339	7.36551042141325e-07	mgx
Coprobacter	8.93336585322622e-07	0.000205235276586528	0.000670983853769992	-0.000465748577183465	1.87600682917751e-06	mgx
Akkermansia	1.80353709503905e-06	0.00244986315098276	0.00648017440974867	-0.00403031125876591	3.66525280604711e-06	mgx
Ruminococcus	2.05059295757848e-06	0.0259443516636781	0.0328674935262757	-0.00692314186259765	4.03710488523263e-06	mgx
Oscillibacter	3.6614601988936e-06	0.00174948687827176	0.00458343610053313	-0.00283394922226137	6.99006037970596e-06	mgx
Paraprevotella	3.31703204759748e-05	0.000802171345337154	0.000887507463823305	-8.53361184861516e-05	6.14626526466592e-05	mgx
Anaerotruncus	5.09698265803786e-05	0.000123361465500959	0.00101873069306931	-0.000895369227568348	9.17456878446815e-05	mgx
Eisenbergiella	0.000210482147073321	0.000259774287375953	0.000551459862909368	-0.000291685575533415	0.000368343757378311	mgx
Sellimonas	0.000274979886620855	0.000833245689392979	0.000916395963442498	-8.31502740495191e-05	0.000468208996138212	mgx
Cutibacterium	0.00131707053582143	1.88720332464827e-06	2.0975628332064e-06	-2.10359508558126e-07	0.00218356430938815	mgx
Dielma	0.00163208614336715	3.80941547591501e-05	0.000112646306169078	-7.45521514099283e-05	0.0026364468469777	mgx
Barnesiella	0.00307546768419559	0.00436817258587689	0.00654066999238385	-0.00217249740650696	0.00484386160260805	mgx
Kluyvera	0.00456070247389557	5.3976087031663e-06	1.31673267326733e-05	-7.76971802950696e-06	0.00692389904730993	mgx
Oxalobacter	0.00461593269820662	7.6391758933398e-06	9.86351865955826e-06	-2.22434276621846e-06	0.00692389904730993	mgx
Parasutterella	0.00595487433561369	0.00173875706579142	0.00220357638994669	-0.000464819324155271	0.00872458332892238	mgx
Prevotella	0.0144676883366476	0.0598261646866449	0.0816891166031988	-0.0218629519165539	0.0207150992092909	mgx
Faecalicoccus	0.0258351801313643	1.52317703575011e-05	4.4255826351866e-05	-2.90240559943648e-05	0.0361692521839101	mgx
Pseudoflavonifractor	0.0273270572518733	5.60655143773176e-06	2.01017517136329e-05	-1.44952002759011e-05	0.0374261871058265	mgx
