# Supplementary material for: Comparative Analysis of 16S rRNA Gene and Metagenome Sequencing in Pediatric Gut Microbiomes
Source: Front Microbiol. 2021 Jul 15;12:670336. doi: 10.3389/fmicb.2021.670336 (PMC8320171; doi:10.3389/fmicb.2021.670336)
Supplement: Supplementary Table 3 — Output of linear model used to predict Shannon Index based on read depth and developmental stage in DIABIMMUNE dataset. lme4 was used to construct a Mixed effects linear model to analyze data from the DIABIMMUNE subsampling results. “Estimates” reports the estimated coefficients for the intercept of the fitted line and each variable (read depth, developmental stage) or interaction of variables. [file Table_3.CSV]

	Estimate	Std. Error	df	t value	Pr(>|t|)
(Intercept)	1.58177184919658	0.117783487342344	27.7762847174486	13.4294873151367	1.1422078397826e-13
read_depth	0.000521423114978164	2.68433689431573e-05	566.999393198499	19.4246525494737	8.2778955300719e-65
dev_stage_factorless than 15 months	-0.379002089302347	0.166571005223134	27.7762845431032	-2.27531849732579	0.030804858295956
dev_stage_factorolder than 30 months	-0.0437664734803478	0.166571005223134	27.776284542931	-0.262749650947471	0.794682661078762
read_depth:dev_stage_factorless than 15 months	-0.00014973197220928	3.79622564191978e-05	566.999393143128	-3.94423267563094	9.008639882566e-05
read_depth:dev_stage_factorolder than 30 months	0.000155611178563517	3.79622564191978e-05	566.999393133697	4.09910245706109	4.75360169925298e-05
